# Supplementary material for: Wrist Hemiarthroplasty of Irreparable Distal Radius Fracture under Wide-Awake Local Anesthetic and No Tourniquet
Source: Life (Basel). 2022 Oct 18;12(10):1624. doi: 10.3390/life12101624 (PMC9605417; doi:10.3390/life12101624)
Supplement: Supplementary file 1 [file life-12-01624-s001.zip]

Archive with 1 entries (1 files):
- life-1953397-supplementary.mp4
